# Supplementary material for: The Risk Factors for Progression to Chronic Pancreatitis in Patients with Past-History of Acute Pancreatitis: A Retrospective Analysis Based on Mechanistic Definition
Source: J Clin Med. 2022 Apr 15;11(8):2209. doi: 10.3390/jcm11082209 (PMC9032682; doi:10.3390/jcm11082209)
Supplement: Supplementary file 1 [file jcm-11-02209-s001.zip]

Archive with 1 entries (1 files):
- jcm-1606755-supplementary.pdf
